# Supplementary material for: Surface Treatment of Composites with Bismaleimide Resin-Based Wet Peel Ply for Enhanced Adhesive Bonding Performance
Source: Polymers (Basel). 2021 Oct 11;13(20):3488. doi: 10.3390/polym13203488 (PMC8538825; doi:10.3390/polym13203488)
Supplement: Supplementary file 1 [file polymers-13-03488-s001.zip]

Archive with 1 entries (1 files):
- polymers-1380244-supplementary.pdf
